# Supplementary material for: Hyperdynamic microtubule-based structural changes in Monocyte-Derived-Neuronal-like cells from patients with schizophrenia
Source: Schizophrenia (Heidelb). 2026 Apr 30;12(1):60. doi: 10.1038/s41537-026-00751-0 (PMC13338171; doi:10.1038/s41537-026-00751-0)
Supplement: Supplementary file 2 — Supplemental Table 3 [file 41537_2026_751_MOESM2_ESM.xlsx]

## Sheet: Sheet1
Supplementary Table 3. Genes used for comparison between Human Developing Cortex and Monocyte-Derived-Neuronal-like Cells.
Developing Human Cortex genes
ACP1
AKR1B1
ANP32E
ANXA2
ANXA5
ARPC3
ARPC5
ASNS
ATOX1
ATP5H
ATP6V0B
ATPIF1
ATRAID
B2M
BEX1
BLCAP
C1orf61
CCDC167
CCNG1
CD63
CDC123
CDO1
CKS1B
CKS2
CLIC1
COX6B1
COX8A
CSRP2
CUTA
DAD1
DBI
ECH1
EEF1D
EGR1
EIF3E
EIF3M
ENO1
ESD
EXOSC8
FABP5
FDPS
FOS
GAP43
GNG3
GNG5
HIGD2A
HMGB2
ID2
IDI1
IFITM3
KPNA2
LDHA
LSM3
MDK
MRFAP1L1
MRPL13
MRPL51
MRPS21
MRPS24
NDUFB3
NDUFS4
NDUFV2
NME1
NNAT
NUSAP1
OSTC
PAIP2
PCMT1
PCNA
PIP4K2A
PPP2R5C
PRDX6
PSMA1
PSMA2
PSMA3
PSMA6
PSME1
PTN
PTTG1
RPL21
RPS27L
RTN1
SEC11C
SHISA2
SLC25A3
SNRPN
SNURF
SOX9
SPARC
SRI
SSBP1
STMN2
TECR
TIMM17A
TOMM5
UBE2C
UBE2T
UQCRC1
VIM
WBP5
