# Supplementary material for: Hyperdynamic microtubule-based structural changes in Monocyte-Derived-Neuronal-like cells from patients with schizophrenia
Source: Schizophrenia (Heidelb). 2026 Apr 30;12(1):60. doi: 10.1038/s41537-026-00751-0 (PMC13338171; doi:10.1038/s41537-026-00751-0)
Supplement: Supplementary file 3 — Supplemental Table 5 [file 41537_2026_751_MOESM3_ESM.xlsx]

## Sheet: Sheet1
Supplementary Table 5. Monocyte specific genes used for comparison against Monocyte-Derived-Neuronal-like Cells.
Monocyte Specific Genes
AC016732.1
AC099552.2
AL662800.1
ALOX5AP
ARPIN
ASGR2
C9orf47
CCR2
CLEC4D
CLEC4E
CLEC5A
CLEC6A
CTB-61M7.2
CXCL1
CYP2S1
CYP4F22
EIF1AY
F13A1
FCGR3B
FOLR3
GNG7
GPR174
HLA-DQB1-AS1
HLA-G
IER3
KDM5D
LGALS12
LGALS2
LIF
LYPD2
MCEMP1
MEG3
MINOS1P3
MIR221
MIR23A
MIR27A
MIR3909
MIR4292
MIR4477A
MIR4648
MIR4712
MIR4742
MIR548AR
MIR5684
MT-TF
MT-TH
MT-TS2
NACA3P
NPIPB15
NRG1
OLR1
OSM
PLA2G7
PPP1R16B
PPP1R17
PROK2
PSPHP1
PTGDR2
RETN
RNA5SP450
RNASE2
RNASE6
RNU11
RNU5A-1
RNU5F-1
RNU6-322P
RNU7-111P
RNU7-3P
RNU7-49P
RNVU1-14
RP1-229K20.5
RP11-240E2.2
RP11-332E4.1
RP11-603B24.1
RP4-765C7.2
RPS14P8
RPS15AP27
RPS4XP22
RPS4Y1
RPSAP53
SDC4
SERPINB2
SH2D1B
SIGLEC14
SLC25A43
SNAI1
SNORD101
SNORD104
SNORD14E
SNORD6
SNORD99
STAB1
STEAP4
TMSB10P1
TMSB4Y
TREML4
UTY
VSIG4
ZBTB7C
ZFY
